# Supplementary material for: Synthesis and Antioxidant Activity of N-Benzyl-2-[4-(aryl)-1H-1,2,3-triazol-1-yl]ethan-1-imine Oxides
Source: Int J Mol Sci. 2024 May 29;25(11):5908. doi: 10.3390/ijms25115908 (PMC11173104; doi:10.3390/ijms25115908)
Supplement: Supplementary file 1 [file ijms-25-05908-s001.zip]

Archive with 1 entries (1 files):
- ijms-3015148-supplementary.pdf
